# Supplementary material for: The Influence of the Consumer Ethnocentrism and Cultural Familiarity on Brand Preference: Evidence of Event-Related Potential (ERP)
Source: Front Hum Neurosci. 2019 Jul 4;13:220. doi: 10.3389/fnhum.2019.00220 (PMC6620706; doi:10.3389/fnhum.2019.00220)
Supplement: TABLE S1 — Comprise of seven datasets. (1) The age of the subject. (2) The rating score of S1. (3) The rating score of S2 (the race stimulus, S1 was eliminated). (4) The cultural sensitivity scale score. (5) The mean amplitude of P300 elicited by S1. (6) The mean amplitude of N2 elicited by S2. (7) The rating score of S2 (with S1 in the ERP experiment). [file Table_1.XLSX]

## Sheet: Age
Chinese_Subject_Age	African_subject_Age
32	36
25	30
20	21
27	21
27	21
26	19
22	30
28	21
27	37
25	23
27	19
28	35
27	21
23	21
24	21
24	37
22	21
31	30
30	27
29	28

## Sheet: S1 Rating
Subjects	Average Rating Score of 20 Asian Chinese people pictures	Average Rating Score 0f 20 black African people pictures
Chinese subject 1	3.65	2
Chinese subject 2	3.5	2
Chinese subject 3	3.6	2.1
Chinese subject 4	3.35	2.05
Chinese subject 5	3.9	2.6
Chinese subject 6	3.8	1.9
Chinese subject 7	4.25	2.45
Chinese subject 8	3.75	2.45
Chinese subject 9	3.45	2.1
Chinese subject 10	3.4	1.95
Chinese subject 11	4.3	2.15
Chinese subject 12	4.05	2.65
Chinese subject 13	3.05	1.45
Chinese subject 14	4.65	3
Chinese subject 15	4.6	2.3
Chinese subject 16	3.4	2.65
Chinese subject 17	3.2	2.45
Chinese subject 18	3.9	2.2
Chinese subject 19	3.7	2.15
Chinese subject 20	4.2	2
African subject 1	3.45	3.35
African subject 2	2.35	2.9
African subject 3	3.45	3.2
African subject 4	3.15	3.05
African subject 5	3.8	3.5
African subject 6	3.6	3.35
African subject 7	3.3	3.1
African subject 8	4.2	4.2
African subject 9	2.95	3
African subject 10	3.6	3.25
African subject 11	3.35	3.45
African subject 12	1.85	1.95
African subject 13	3.3	2.9
African subject 14	4.4	4.6
African subject 15	3.2	3.95
African subject 16	1.9	2.25
African subject 17	3.05	2.95
African subject 18	2.95	3.45
African subject 19	2.75	3.45
African subject 20	3.6	3.45

## Sheet: S2 Rating Without Priming 
Subjects	Average Rating Score of 20 C-logos	Average Rating Score of 20 A-logos
African subject 1	2.38	3.74
African subject 2	3.31	3.12
African subject 3	2.81	2.9
African subject 4	2.79	2.9
African subject 5	3.52	2.71
African subject 6	3	2.98
African subject 7	2.6	2.69
African subject 8	2.67	2.83
African subject 9	2.81	2.95
African subject 10	2.48	2.86
African subject 11	2.98	3.19
African subject 12	2.76	2.81
African subject 13	2.62	2.74
African subject 14	2.69	2.29
African subject 15	2.83	3.17
African subject 16	2.57	2.83
African subject 17	2.74	3.29
African subject 18	2.14	3.24
African subject 19	3.31	2.4
African subject 20	2.57	3

## Sheet: Cultural_Sensitivity_scale
Subject	Q1	Q2	Q3	Q4	Q5	Mean_score
Chinese subject 1	2	3	2	4	5	3.2
Chinese subject 2	3	2	3	4	4	3.2
Chinese subject 3	3	2	2	3	3	2.6
Chinese subject 4	2	2	2	3	3	2.4
Chinese subject 5	2	3	3	3	3	2.8
Chinese subject 6	2	4	3	4	5	3.6
Chinese subject 7	2	2	3	3	3	2.6
Chinese subject 8	2	1	3	3	4	2.6
Chinese subject 9	2	1	3	3	3	2.4
Chinese subject 10	1	3	2	4	3	2.6
Chinese subject 11	2	2	2	3	4	2.6
Chinese subject 12	1	2	3	3	2	2.2
Chinese subject 13	2	2	3	3	2	2.4
Chinese subject 14	3	1	3	3	3	2.6
Chinese subject 15	1	2	3	4	4	2.8
Chinese subject 16	3	2	3	4	3	3
Chinese subject 17	2	2	2	5	4	3
Chinese subject 18	2	1	2	3	4	2.4
Chinese subject 19	1	2	1	4	3	2.2
Chinese subject 20	2	2	3	4	3	2.8
African subject 1	3	4	3	4	5	3.8
African subject 2	4	3	3	5	5	4
African subject 3	5	3	4	4	5	4.2
African subject 4	3	5	4	3	5	4
African subject 5	4	3	5	3	3	3.6
African subject 6	4	5	3	4	4	4
African subject 7	4	4	3	3	4	3.6
African subject 8	4	3	4	4	3	3.6
African subject 9	3	4	3	5	4	3.8
African subject 10	3	3	4	3	3	3.2
African subject 11	4	3	4	5	5	4.2
African subject 12	3	3	4	4	5	3.8
African subject 13	3	4	3	3	4	3.4
African subject 14	4	2	3	4	5	3.6
African subject 15	3	5	4	3	4	3.8
African subject 16	4	3	5	5	4	4.2
African subject 17	4	4	3	3	4	3.6
African subject 18	3	3	3	4	3	3.2
African subject 19	3	5	3	4	4	3.8
African subject 20	4	4	5	5	5	4.6

## Sheet: S1_ERP_P300
Subject	C-logo_PO5	C-logo_POZ	C-logo_PO6	A-logo_PO5	A-logo_POZ	A-logo_PO6
Chinese subject 1	5.18	2.89	6.09	5.51	3.01	8.29
Chinese subject 2	3.34	3.5	2.19	9.07	9.41	6.99
Chinese subject 3	9.19	-2.51	5.45	10.67	19.33	9.99
Chinese subject 4	-0.14	1.18	0.51	1.33	2.81	0.9
Chinese subject 5	7.76	0.67	9.12	10.56	0.36	12.44
Chinese subject 6	3.23	3.77	3.78	3.5	3.94	4.19
Chinese subject 7	6.83	10.79	7.92	6.77	9.99	8.69
Chinese subject 8	5.83	3.82	4.38	4.67	3.2	4.23
Chinese subject 9	6.29	6.63	8.68	8.05	8.31	9.69
Chinese subject 10	1.13	2.27	5.85	1.4	3.35	5.37
Chinese subject 11	6.17	1.02	5.4	4.31	0.28	5.66
Chinese subject 12	2.68	1.39	1.65	4.94	2.52	2.41
Chinese subject 13	2.12	1	2.4	4.19	3.53	2.52
Chinese subject 14	-0.12	-1.18	2.76	2.65	2	6.46
Chinese subject 15	-0.78	0.1	2.19	0.85	1.65	3.54
Chinese subject 16	3.52	4.12	2.2	2.66	6.19	2.9
Chinese subject 17	5.2	2	2.12	4.77	-0.03	1.53
Chinese subject 18	5.35	3.06	4.31	4.08	4.99	5.03
Chinese subject 19	2.9	5.13	4.5	3.44	5.85	5.49
Chinese subject 20	3.93	2.46	3.61	8.71	5.38	7.2
African subject 1	-4.35	-5.55	-6.93	-5.3	-4.84	-6.05
African subject 2	3.24	4.26	6.18	0.47	1.66	6.86
African subject 3	2.88	2.8	4.38	8.47	7.52	7.31
African subject 4	2.15	-1.3	4.81	0.51	1.18	3.83
African subject 5	3.1	4.23	5.53	2.25	4.29	5.59
African subject 6	-1.28	0.97	0.07	-2.24	-1.68	-1.07
African subject 7	6.29	7.55	4.64	7.47	9.51	7.57
African subject 8	2.19	1.93	3.3	1.47	0.96	2.03
African subject 9	4.61	4.59	6.37	2.62	3.4	4.67
African subject 10	5.71	3.59	0.09	4.94	0.26	-1.14
African subject 11	2.03	2.09	2.22	1.91	1.38	1.73
African subject 12	4.51	3.74	4.11	5.04	4.36	4.96
African subject 13	3.07	1.12	1.3	-0.61	-0.22	-0.21
African subject 14	6.17	6.03	3.66	6.51	6.44	4.65
African subject 15	8.08	7.85	8.09	6.76	8.18	6.64
African subject 16	2.36	2.42	4.23	1.12	1.4	3.31
African subject 17	1.16	3.15	2.67	-0.72	-1.24	-1
African subject 18	1.61	3.18	2.95	1.66	1.41	1.85
African subject 19	-0.62	-0.18	-0.7	0.38	-1.25	-1.36
African subject 20	3.1	2.18	1.81	2.01	2.39	0.88

## Sheet: S2_ERP_N2
Subject	C-logo_F3	C-logo_FZ	C-logo_F4	C-logo_FC3	C-logo_FCZ	C-logo_FC4	A-logo_F3	A-logo_FZ	A-logo_F4	A-logo_FC3	A-logo_FCZ	A-logo_FC4
Chinese subject 1	-1.67	0.96	0.85	-4.32	3.22	2.08	0.11	0.25	-0.26	0.04	-0.58	0.36
Chinese subject 2	-3.04	-4.57	-2.55	-1.75	-2.14	-1.05	-4.44	-3.49	-3.43	-4.58	-4.51	-5.8
Chinese subject 3	-8.93	-8.6	-9.11	-6.52	-7.42	-6.83	-8.93	-8.6	-9.11	-6.52	-7.42	-6.83
Chinese subject 4	-4.51	-7.19	-4.93	-6.99	-7.25	-7.21	-4.51	-7.19	-4.93	-6.99	-7.25	-7.21
Chinese subject 5	-7.45	-7.06	-6.67	-5.99	-5.03	-5.67	-8.09	-13.59	-8.36	-5.39	-6.61	-6.7
Chinese subject 6	-13.39	-13.46	-8.76	-8.59	-10.61	-3.15	-10.56	-12.98	-10.55	-9.02	-10.61	-7.49
Chinese subject 7	-2.41	-1.67	-0.87	-3.13	-2.48	-0.97	-1.46	-2.79	-2.12	-2.86	-3.66	-2.08
Chinese subject 8	1.38	2.03	1.86	2.08	1.67	2.78	-5.17	-5.26	-4.98	-4.14	-4.59	-3.7
Chinese subject 9	-4.35	-4.25	-2.5	-3.16	-4.01	-1.29	-2.92	-4.23	-2.41	-3.09	-4.73	-1.6
Chinese subject 10	-7.58	-8.4	-4.2	-7.08	-8.22	-7.45	-9.49	-11.5	-7.86	-8.83	-11.45	-11.35
Chinese subject 11	-2.36	-4.08	-3.98	-0.21	-2.43	-1.63	-2.32	-3.67	-2.86	0.64	-3.03	-2.86
Chinese subject 12	-0.43	0.9	-2.56	-0.6	1.02	-0.55	2.25	1.49	-2.05	2.67	1.4	0.38
Chinese subject 13	3.26	2.45	3.88	1.99	3.17	5.63	-2.73	-1.71	1.76	-1.2	-0.12	2.92
Chinese subject 14	-6.79	-5.8	-1.23	-5.1	-5.58	-3.57	-4.12	-4.93	0.95	-4.34	-5.05	-3.72
Chinese subject 15	-1.59	-2.41	-1.9	-0.92	-2.2	-1.24	-3.03	-3.64	-2.48	-1.78	-3.17	-2.78
Chinese subject 16	-1.68	-1.31	-1.88	-1.39	-2.14	0.32	-6.2	-6.76	-4.14	-4.61	-6.62	-2.89
Chinese subject 17	1.5	2.35	2.07	1.53	1.82	2.36	1.29	1.23	1.28	0.75	0.28	0.48
Chinese subject 18	-6.65	-5.85	-4.47	-4.03	-5.22	-3.93	-8.35	-7.7	-5.38	-5.8	-6.89	-3.89
Chinese subject 19	-0.1	-1.37	-1.8	0.25	-0.11	-1.82	-0.49	-1.22	-2.23	-0.19	-1.1	-1.69
Chinese subject 20	-4.52	-5.3	-3.71	-3.02	-4.22	-2.79	-4.27	-5.31	-5.14	-4.7	-5.98	-3.75
African subject 1	0.52	0.49	-0.12	-0.31	-1.13	-1.42	2.18	1.38	1.45	0.41	0.57	0.04
African subject 2	-3.29	-3.62	-3.23	-4.16	-4.45	-3.67	-0.78	-1.08	-0.67	-2	-1.78	-1.76
African subject 3	-1.27	-1.27	-1.19	-1.88	-1.83	-1.72	-1.46	-1.43	-1.18	-1.48	-1.43	-1.19
African subject 4	-3.5	-3.25	-3.32	-2.5	-2.76	-2.82	0.61	0.53	0.44	1.97	1.67	1.65
African subject 5	-4.07	-7.41	-6.49	-7.17	-8.44	-8.19	-4.92	-6.28	-5.8	-8.03	-6.81	-7.4
African subject 6	-2.67	-2.48	-2.95	-3.44	-3.3	-3	-0.07	-0.02	-0.14	-1.14	-1.15	-0.54
African subject 7	-1.43	-0.64	-1.63	-1.35	-1.34	0.06	-1.46	-1.24	-0.04	-0.77	-0.97	-1.22
African subject 8	2.32	2.45	2.65	3.48	2.16	3.54	2.51	2.83	3.02	2	2.01	3.65
African subject 9	-4.93	-4.99	-4.48	-5.84	-6.34	-5.87	-2.45	-2.75	-2.19	-3.05	-3.9	-3.09
African subject 10	0.86	1.59	2.05	-1.44	-1.35	-0.2	1.36	1.43	1.6	-0.63	-0.91	-0.09
African subject 11	-1.62	-0.78	-1.61	-0.39	-1.97	-1.49	-0.09	-2.06	-0.01	0.16	0.23	-0.27
African subject 12	-2.31	-2.35	-2.64	-1.97	-2.7	-1.99	-1.24	-1.28	-1.47	-0.96	-1.26	-1.13
African subject 13	1.58	1.58	1.52	3.41	2.5	3.23	0.12	0.13	0.37	1.99	2.04	1.86
African subject 14	-1.61	-3.32	-2.03	-1.82	-2.41	-2.13	-5.4	-5.05	-4.84	-5.96	-5.16	-4.12
African subject 15	0.8	0.58	1.79	0.79	1.36	1.88	-0.71	-0.53	-1.14	-0.9	0.48	-0.2
African subject 16	-1.95	-1.69	-1.71	-1.92	-1.69	-1.63	-3.14	-3.99	-4.03	-2.94	-3.13	-3.12
African subject 17	-0.2	0.98	-0.05	1.58	0.08	-0.26	1	0.51	1.44	1.65	1.06	0.55
African subject 18	-0.99	-0.73	-1	-2.23	-2.09	-1.18	0.51	0.17	-0.03	0.02	-0.58	-0.18
African subject 19	-1.21	-1.51	-1.56	-1.6	-2.26	-1.73	-1.52	-1.61	-1.62	-2.42	-2.77	-2.31
African subject 20	0.46	0.41	0.25	-0.13	-0.31	-0.37	0.35	0.75	0.75	0.04	0.48	1

## Sheet: S2 Ratinng With priming 
Subject	C-logo 1	C-logo 2	C-logo 3	C-logo 4	C-logo 5	C-logo 6	C-logo 7	C-logo 8	C-logo 9	C-logo 10	C-logo 11	C-logo 12	C-logo 13	C-logo 14	C-logo 15	C-logo 16	C-logo 17	C-logo 18	C-logo 19	C-logo 20	A-logo 1	A-logo 2	A-logo 3	A-logo 4	A-logo 5	A-logo 6	A-logo 7	A-logo 8	A-logo 9	A-logo 10	A-logo 11	A-logo 12	A-logo 13	A-logo 14	A-logo 15	A-logo 16	A-logo 17	A-logo 18	A-logo 19	A-logo 20
Chinese subject 1	3	3.5	3.5	3	3	3	4	3	3	3.5	3	3	2	2.5	2	2	1.5	2.5	2.5	2.5	2.5	3	2.5	3	3.5	3	3.5	2.5	3	2.5	4	2.5	3	3.5	3	3.5	3.5	5	3	4
Chinese subject 2	4	3	3.5	2.5	2.5	3	3.5	3	3.5	4	3.5	4	3	2.5	2	3	3	3.5	3.5	3	1.5	2.5	3	2	3	2.5	3.5	2.5	3	2	2	2.5	2	3	2.5	4	3	3.5	3.5	4
Chinese subject 3	4	3.5	3	4	4	3	3.5	3.5	2.5	2.5	3	3.5	4	3.5	3	2.5	3.5	3.5	3.5	2	3.5	3.5	3.5	3.5	3	3	3.5	3.5	3	2.5	2	3	3.5	3.5	3	3	2.5	2.5	3.5	3.5
Chinese subject 4	3	4	4	5	5	4	5	5	4.5	5	5	5	5	2.5	2.5	3.5	2.5	3	2	3.5	2.5	3.5	3.5	2.5	3.5	3.5	2	2.5	2	2	2.5	3.5	3	3	3.5	5	4.5	5	5	4
Chinese subject 5	3.5	3	4	4.5	3	3	3	4	3.5	3.5	3	3	3	2.5	3.5	2	2.5	2.5	1.5	1.5	2	2	3.5	2	2.5	2.5	2.5	2.5	1.5	2	2.5	2	2.5	3	2.5	3	4	3	4	3.5
Chinese subject 6	3	3	3	3.5	3	3.5	3.5	3	3.5	4	3	3	3	3	2	2	2	2	2	2.5	2	2	3	2.5	2	2	2	2	2	2	2	2	2	3.5	2	3	3	3	2.5	3.5
Chinese subject 7	3	2.5	3	4	3	3	4	3.5	3	2	3	1.5	2.5	2	1.5	1.5	2	1	1.5	2	1.5	1.5	2.5	2.5	2	3.5	3.5	2.5	2.5	3	3	3	3	4	2.5	4	3	2.5	4.5	3
Chinese subject 8	3.5	3.5	4	3.5	4.5	4.5	4	4.5	5	4	5	3.5	3	3.5	3	3.5	2	3	3	3.5	2	3	3	2	4	2.5	2	3	4	5	4	4	5	3.5	2.5	3.5	3	5	2.5	3
Chinese subject 9	3	2.5	3.5	3.5	3	5	2.5	3	3.5	3.5	3.5	3.5	4	2.5	1.5	2.5	1	2	1	2.5	2	2	4	2.5	1.5	2	2.5	2	2.5	2.5	2	2.5	2.5	3.5	3	5	3	3	4	3.5
Chinese subject 10	3.5	3	3	3	2	3.5	3	3	3.5	3	3	3.5	3.5	2	2	2	2	2	3	2.5	2	2.5	3.5	2	2.5	2	2	2	2	2	2	2	2	3	2	2.5	3	3	3.5	3
Chinese subject 11	2.5	3.5	2.5	2.5	3	3	2	2	3	3	2	4	2.5	4	3.5	2	2.5	2.5	3	2	1.5	3.5	3	2.5	2	2	1	1.5	2	2.5	3.5	2	4	3.5	1.5	3.5	3	1	2.5	3
Chinese subject 12	5	3	2.5	2.5	3	4	1	3	3	3.5	3.5	3.5	2	3	3	3	4	4	3	3	5	3	3	3	2	2	1	1	3	4	4	3	3	3	3	4.5	3	3.5	3	3
Chinese subject 13	4.5	4.5	4.5	4	3.5	3.5	4	3.5	5	5	5	4.5	4.5	3.5	2.5	2	3	3	2	2	1.5	1.5	4.5	2	3	1	1	1	3	3	2	1.5	1.5	3.5	1.5	3.5	4.5	4	4	4
Chinese subject 14	3.5	3	3	1	3	2.5	2.5	3	2.5	2	2	2.5	2.5	2.5	1	1	2	1.5	2.5	1.5	2	4	2	2	2.5	3	2.5	2.5	2	1.5	2	1.5	3	3.5	1	2.5	3	2.5	3.5	2.5
Chinese subject 15	4	2.5	2.5	3	3	3.5	4	1.5	2	3	2.5	2.5	3	4	3	3	3	2.5	2	3	3	2	2	2.5	3	3	2	2	2	4	3.5	1	3	2	2	5	2	3	2.5	3
Chinese subject 16	4	4	4	4	3.5	3.5	3.5	3	2.5	4	3.5	4	4	1.5	2.5	2.5	3	2	1.5	1.5	2.5	1.5	4.5	1.5	2	4	2	1	2	2.5	3.5	2.5	2.5	3.5	2.5	4	4.5	4	4.5	4.5
Chinese subject 17	2.5	4	3	4	3.5	3	2.5	3.5	4.5	3.5	3	3.5	2	2.5	2.5	3.5	2.5	2.5	2.5	2.5	3	3	4	3	3	4	4.5	4	2.5	2.5	2.5	3	4	3.5	2.5	2.5	4.5	3	3.5	3.5
Chinese subject 18	4	4	2.5	2	3.5	3.5	3.5	3	3	3.5	4	2	3.5	2	2	2	1.5	1.5	2	1.5	2	2	3.5	2	2	1.5	2	2	2	2	2	2	2	3	2	2.5	1.5	2.5	2	2.5
Chinese subject 19	5	4.5	3.5	2.5	3.5	2	2.5	3.5	3	3	2	3	3.5	3	3.5	2	2.5	1.5	3.5	3	3.5	1.5	4	3	1.5	1	2	2	2.5	3.5	3.5	2	2.5	1.5	3	3	2.5	1.5	2	3.5
Chinese subject 20	1.5	1.5	3	2	3.5	3	1.5	3	3	2.5	3	2.5	1.5	4.5	3.5	4	2.5	4	4	2.5	3	4	1.5	3.5	3.5	3	3	4	2.5	3	2.5	4	4.5	1.5	3.5	2.5	2.5	3.5	3.5	3
African subject 1	2.5	1	4	3.5	4	4	2	2.5	2.5	3	1.5	4	3	3.5	2.5	4	5	1	4	1.5	5	3	2	4	3	4.5	5	5	5	5	5	3	4	2	3	1.5	2.5	3.5	1.5	3
African subject 2	2.5	3	3	3.5	3	3	2	2	2.5	3	3.5	3	2.5	3	2	2.5	3	3	2.5	3	2	2.5	2	3	3	2	2	2	2	2	3	3	3	3	3	2	1.5	2.5	3.5	2.5
African subject 3	1.5	3	4.5	1.5	4.5	3.5	3.5	2	3	3	3.5	3	4.5	3.5	3.5	3	2	2.5	3.5	2.5	2.5	2.5	3.5	4.5	3	2.5	3	2.5	2.5	3	4	4	3	3.5	3.5	1.5	3	2.5	3	4
African subject 4	1.5	2.5	3	3.5	3.5	3.5	1.5	4	3	3.5	2.5	2.5	2	1	3.5	3	1	1.5	4	1	3	1.5	2	2	4	3	3	2	3	2.5	4.5	4	3	1.5	3.5	3	2	5	2.5	3.5
African subject 5	5	3	4	5	4.5	5	3.5	3	4	4.5	3	4.5	4	4	4.5	2.5	4	4.5	4.5	3	4	3	3.5	4	5	3	4	3	4.5	5	4.5	3	4	5	2	5	4	3	4	4
African subject 6	2.5	2	2.5	4	2.5	2.5	5	1.5	1	2.5	1.5	2.5	1	4	2	2	3.5	3	1	1	4	1	2.5	2	4	2	3	2	4	2	3	2	2	1	1	2	3	2.5	2	3
African subject 7	2.5	2	2.5	2.5	2	3	3.5	2	4.5	4	3	2	4	2	3	3	4	3.5	3	3	1.5	3	4.5	5	3	3	3	3.5	4.5	3	2	4.5	2.5	3	2.5	4.5	4	3.5	2	3.5
African subject 8	2	2.5	2.5	4	3	2.5	3.5	4.5	2	3	2	4	2	2.5	4	5	2.5	3.5	2	4.5	4.5	4.5	1	3	5	4	4.5	4.5	3.5	4	3.5	2.5	3	3.5	2	2.5	1	3.5	3.5	1
African subject 9	4.5	1.5	3	2	1	4	2.5	3	2.5	3	4	3	2	3	2.5	4	4	5	2.5	2.5	4.5	3	1.5	2.5	3.5	3.5	2	1.5	2.5	3.5	2	2	4.5	2	4	4.5	2.5	4.5	3	3
African subject 10	2	2	3.5	3.5	3.5	1.5	3	2	3	2.5	2.5	4	3	3.5	4	2	4	2	4	2.5	4	3.5	3.5	2	3.5	2	2.5	2.5	3.5	2	3	1.5	3	2	2	2	2.5	2	3	4
African subject 11	4	3.5	3	4.5	3	2.5	2.5	2	3.5	3	4	3.5	4.5	2	4.5	4	3.5	4.5	3	2.5	3	3.5	4.5	3.5	2.5	3.5	2.5	4	3	3.5	3	3	4	3	5	3	3.5	3	3	3.5
African subject 12	1.5	2	2.5	3	1	2.5	3	1	1.5	2	3	4	1	4.5	2	4	3	2.5	4	2.5	3	3.5	4	5	3	3.5	1.5	1	1	2.5	1	1.5	3	3	2	1	4.5	2.5	3	3.5
African subject 13	3.5	2	1.5	2.5	2.5	3	2	1.5	1.5	3	2	2.5	1	3	1	1	2.5	1	3	1.5	3.5	1.5	3.5	3	3	1.5	1	1	3	2	2	2	2	1	2	4	1	2	1	3
African subject 14	1	3.5	4.5	2.5	3.5	2.5	2.5	2.5	2.5	2.5	2.5	1	3	1	2.5	2.5	1	2.5	2	4	4	2.5	2	1	3	1.5	3	3	2.5	4	3.5	4	4.5	1.5	3.5	2.5	1	1.5	2.5	3
African subject 15	1.5	2.5	2.5	3.5	1.5	1	3.5	1.5	3.5	2	3.5	2	2.5	3.5	4.5	4	3	4	2.5	3.5	2	5	1.5	3.5	4	3	4.5	2.5	3.5	4.5	3	3.5	2.5	3.5	4	3.5	4	1.5	2	1.5
African subject 16	3.5	3	3	2.5	3	2.5	3	2.5	3	3	4	3.5	3	2.5	3.5	2.5	2.5	4	3	3.5	3	3	3	3.5	2	2.5	2.5	4	3.5	2.5	3	2	3	3	3	3	3.5	3.5	3	2.5
African subject 17	1.5	3	3.5	4.5	1.5	3.5	3.5	4	3.5	3	2.5	2.5	3	3.5	1.5	2.5	2.5	3	3	2.5	3.5	2	2	1.5	3	2.5	4.5	2.5	2.5	2.5	2.5	3	3.5	2.5	4.5	2.5	4	2	2	2
African subject 18	3	3	3	3	3	2.5	3	3.5	3.5	3	3	3.5	3.5	3	3	3	3	3	3	3	3	3	3.5	3	3	3	3	3	3.5	3	4	3	3	3	3	4	3	3.5	3	3.5
African subject 19	3	3	3	3	3	2.5	2.5	3	3	2.5	3	3	3	2.5	3	3	3	3	3	3	2	2.5	2.5	3	3	3	3	3	3	3	3	3	3	3	3	3	3	3	3	3
African subject 20	1	1.5	2	3.5	3	3.5	1.5	3.5	1.5	3.5	3	5	3.5	3.5	3	3.5	2.5	3	3	2	2	3	1.5	1	3.5	2	3	4.5	2.5	2.5	4	3	2.5	2.5	3.5	2.5	2.5	2.5	3.5	5
